# Supplementary material for: Barium Titanate-Based Glass–Ceramics Crystallized from Multicomponent Oxide Glasses: Phase Composition and Microstructure
Source: Materials (Basel). 2025 Aug 12;18(16):3783. doi: 10.3390/ma18163783 (PMC12387398; doi:10.3390/ma18163783)
Supplement: Supplementary file 1 [file materials-18-03783-s001.zip]

Archive with 1 entries (1 files):
- materials-3776366-supplementary.pdf
